# Supplementary material for: Experimental Proof of a Transformation Product Trap Effect with a Membrane Photocatalytic Process for VOC Removal
Source: Membranes (Basel). 2022 Sep 19;12(9):900. doi: 10.3390/membranes12090900 (PMC9502665; doi:10.3390/membranes12090900)
Supplement: Supplementary file 1 [file membranes-12-00900-s001.zip]

Archive with 1 entries (1 files):
- membranes-1898874-supplementary.pdf
